# Supplementary material for: GO-CRISPR: A highly controlled workflow to discover gene essentiality in loss-of-function screens
Source: PLoS One. 2024 Dec 18;19(12):e0315923. doi: 10.1371/journal.pone.0315923 (PMC11654918; doi:10.1371/journal.pone.0315923)
Supplement: S1 Table — (XLSX) [file pone.0315923.s007.xlsx]

## Sheet: Sheet1
Name	Sequence	Source
sgAGPS-1	TACCTTAGGTACCCTCTTAG	Sanjana et al. Nat. Methods (ref 25)
sgAGPS-2	GATCGAGTATTTAGAGCTCA
sgAGPS-3	AAATACCCTTGGAGTAAATG
sgCD72-1	ACGGCTCTCCAGGACGCAGT
sgCD72-2	TGATGCATTATCCATCCCGA
sgCD72-3	GTTCAAGTGCCCGCAGTCCT
sgCTXN1-1	TTCGACTACGCGTTGGTGTG
sgCTXN1-2	TGTGAGCCATGAGCGCGACG
sgCTXN1-3	CAGCGTCCACGTCGCGCTCA
sgEPS15-1	TGGGATTTAGCCGACACAGA
sgEPS15-2	TGAAACTTACTTGTTTGTTC
sgEPS15-3	ATATGAAAAATACTATAGAC
sgEVI5L-1	CATCCATGTATGCCTCGTCC
sgEVI5L-2	ATAGATGCAGAGCCCGAGCT
sgEVI5L-3	GCAGCAGGGCGAGGCCCACT
sghsa-mir-761-1	TGGCAAGCGGAGGAGCAGCA
sghsa-mir-761-2	GCTGCTCCTCCTGATTCTCA
sghsa-mir-761-3	GGGTGAAACTGACACAGTTC
sgMCM10-1	GCCCGTCTGCAAAAATCCCC
sgMCM10-2	CGAGCCACCCTCTTGGTTCT
sgMCM10-3	CTGCGCTACCAAGAACCAAG
sgNPM1-1	ATTTACAGGTTGTGAACTAA
sgNPM1-2	ACAAGAATCCTTCAAGAAAC
sgNPM1-3	TGCAGAGTCAGAAGATGAAG
sgPDCD2L-1	ACGCGAACACGTGCAGCAGA
sgPDCD2L-2	GAAGCGAATTGCTGCTTGTC
sgPDCD2L-3	GCTGGGCCTTCGAGATGCGC
sgRNLS-1	TAGAGGCCTCAAAACGCCAT
sgRNLS-2	CCTCTAAGCTCGCCTATTGA
sgRNLS-3	CCTAGAATCACACCAGCACT
sgRPAP1-1	ATGCTGTCGAGACCGAAGCC
sgRPAP1-2	GCAGGCTCGATTCAGTCTTC
sgRPAP1-3	GCACATGGACACTGTCGAGC
sgSLC2A11-1	CAGTCCCGATGATCGCGTAC
sgSLC2A11-2	AAGATCCAGTACGCGATCAT
sgSLC2A11-3	GGTGACAAGCCTCGTGGTTC
sgSYAP1-1	AAATTAAATTGCACGCCAGC
sgSYAP1-2	TCATCGTTAGTGTCAACCCA
sgSYAP1-3	AATAGATGGCATCATTGACA
sgTRAF3IP1-1	CACATTATCAGACTTCATCT
sgTRAF3IP1-2	TCCTGCTCAGGTAACAGCAG
sgTRAF3IP1-3	AGACTCCAAGGCTGAAACAG
sgZC3H7A-1	CAACTCGATAAGCCAGTACA
sgZC3H7A-2	ACGTTTATCGGGAACATGAT
sgZC3H7A-3	TCAAGAACTAGCTCAGAAAT
sgPSMD1	TGTGCGCTACGGAGCTGCAA	Hart et al. Cell (ref 20) Addgene #74180
sgPSMB2	ATGTTCTTGTCGCCTCCGAC	Addgene #74184
sgEIF3D	AGACGACCCTGTCATCCGCA	Addgene #74188
sgLACZ	CCCGAATCTCTATCGTGCGG	Addgene #74179
